# Supplementary material for: Psychosocial responses to outdoor artificial light at night (ALAN): a scoping review
Source: Front Psychol. 2026 May 29;17:1797689. doi: 10.3389/fpsyg.2026.1797689 (PMC13259720; doi:10.3389/fpsyg.2026.1797689)
Supplement: Supplementary file 2 [file Table_2.xlsx]

## Sheet: Full-text_Editeur_v3
Supplementary material S2. List of articles Excluded at Full-Text Screening and Justifications for Exclusion
Table S2. List of articles excluded at full-text screening and justifications for exclusion
References	Source	Justification for exclusion
Goswamy, A., Hallmark, S., Litteral, T., & Pawlovich, M. (2018). Safety Evaluation of Destination Lighting Treatment at Stop Controlled Cross-Intersections. Transportation Research Record Journal Of The Transportation Research Board, 2672(16), 113‑121. https://doi.org/10.1177/0361198118774747	WOS	The article does not focus on people's exposure to outdoor artificial light at night.
Rico, M. S. O., Vergara-Romero, A., Subia, J. F. R., & Del Río, J. A. J. (2022). article of citizen satisfaction and loyalty in the urban area of Guayaquil : Perspective of the quality of public services applying structural equations. PLoS ONE, 17(2), e0263331. https://doi.org/10.1371/journal.pone.0263331	WOS	The article does not focus on people's exposure to outdoor artificial light at night.
Li, Y., Fang, W., Qiu, H., & Wang, J. (2024). The non-visual effects of correlated color temperature on the alertness, cognition, and mood of fatigued individuals during the afternoon. International Journal Of Industrial Ergonomics, 101, 103589. https://doi.org/10.1016/j.ergon.2024.103589	WOS	The article does not focus on people's exposure to outdoor artificial light at night.
Valetti, L., Pellegrino, A., & Aghemo, C. (2019). Cultural landscape : Towards the design of a nocturnal lightscape. Journal Of Cultural Heritage, 42, 181‑190. https://doi.org/10.1016/j.culher.2019.07.023	WOS	The article does not focus on people's exposure to outdoor artificial light at night.
Lamphar, H. A. S., & Kocifaj, M. (2013). Light Pollution in Ultraviolet and Visible Spectrum : Effect on Different Visual Perceptions. PLoS ONE, 8(2), e56563. https://doi.org/10.1371/journal.pone.0056563	WOS	The article does not focus on people's exposure to outdoor artificial light at night.
Portera, A., Angioi, F., Muzzioli, L., Di Stasi, L. L., & Bassani, M. (2023). The influence of LED road stud color on driver behavior and perception along horizontal curves at nighttime. Transportation Research Part F Traffic Psychology And Behaviour, 96, 66‑75. https://doi.org/10.1016/j.trf.2023.06.007	WOS	The article does not focus on people's exposure to outdoor artificial light at night.
Aktsoglou, D., & Gaidajis, G. (2020). A Case article on Environmental Sustainability Assessment of Spatial Entities with Anthropogenic Activities : The National Park of Eastern Macedonia and Thrace, Greece. Sustainability, 12(11), 4486. https://doi.org/10.3390/su12114486	WOS	The article does not focus on people's exposure to outdoor artificial light at night.
Tomczuk, P., Chrzanowicz, M., & Jaskowski, P. (2020). Procedure for Measuring the Luminance of Roadway Billboards and Preliminary Results. LEUKOS The Journal Of The Illuminating Engineering Society Of North America, 18(1), 2‑20. https://doi.org/10.1080/15502724.2020.1803752	WOS	The article does not focus on people's exposure to outdoor artificial light at night.
Erturk, E., Raynham, P., & Teji, J. U. (2024). Exploring the Effects of Light and Dark on Crime in London. ISPRS International Journal Of Geo-Information, 13(6), 182. https://doi.org/10.3390/ijgi13060182	WOS	The article does not focus on people's exposure to outdoor artificial light at night.
Babizhayev, M. A. (2010). Disability glare effects and cataract as a problem of road safety in driving. In Cataracts: Causes, Symptoms and Surgery (pp. 1–36).	WOS	The article is not available. The authors have been contacted.
Cleary-Gaffney, M., Espey, B., & Coogan, A. N. (2022). Association of perceptions of artificial light-at-night, light-emitting device usage and environmental noise appraisal with psychological distress, sleep quality and chronotype : A cross sectional article. Heliyon, 8(11), e11284. https://doi.org/10.1016/j.heliyon.2022.e11284	WOS	The article does not focus on people's exposure to outdoor artificial light at night.
Taillard, J., Sagaspe, P., Philip, P., & Bioulac, S. (2021). Sleep timing, chronotype and social jetlag : Impact on cognitive abilities and psychiatric disorders. Biochemical Pharmacology, 191, 114438. https://doi.org/10.1016/j.bcp.2021.114438	WOS	The article does not focus on people's exposure to outdoor artificial light at night.
Hu, W., & Davis, W. (2016). Dimming curve based on the detectability and acceptability of illuminance differences. Optics Express, 24(10), A885. https://doi.org/10.1364/oe.24.00a885	WOS	The article does not focus on people's exposure to outdoor artificial light at night.
Dugar, A. M., PhD, Donn, M. R., PhD, & Marshall, S., PhD. (2012). Designing tangible lighting control interfaces. LEUKOS The Journal Of The Illuminating Engineering Society Of North America, 8(3), 215‑228. https://doi.org/10.1582/leukos.2012.08.03.004	WOS	The article does not focus on people's exposure to outdoor artificial light at night.
Dugar, A. M., PhD, Donn, M. R., PhD, & Osterhaus, W. (2011). Tangible lighting controls—Reporting end-users’ interactions with lighting control interfaces. LEUKOS The Journal Of The Illuminating Engineering Society Of North America, 8(2), 123‑136. https://doi.org/10.1582/leukos.2011.08.02.003	WOS	The article does not focus on people's exposure to outdoor artificial light at night.
Dikel, E. E., Veitch, J. A., Mancini, S., Xue, H. H., & Valdés, J. J. (2017). Lighting-on-Demand : Balancing Occupant Needs and Energy Savings. LEUKOS The Journal Of The Illuminating Engineering Society Of North America, 14(1), 3‑11. https://doi.org/10.1080/15502724.2017.1373597	WOS	The article does not focus on people's exposure to outdoor artificial light at night.
Kruisselbrink, T., Dangol, R., & Van Loenen, E. (2019). Recommendations for long-term luminance distribution measurements : The spatial resolution. Building And Environment, 169, 106538. https://doi.org/10.1016/j.buildenv.2019.106538	WOS	The article does not focus on people's exposure to outdoor artificial light at night.
Czyzewski, D. (2016). Opinion : Measurements of road lighting. Lighting Research & Technology, 48(2), 102. https://doi.org/10.1177/1477153516634576	WOS	The article does not use an empirical methodology.
Durmus, D. (2024). Opinion : Embracing ‘anthropogenic’ over ‘artificial’ light at night. Lighting Research & Technology, 56(3), 309‑310. https://doi.org/10.1177/14771535241244877	WOS	The article does not use an empirical methodology.
Litschmannová, M. (2008). The methodology for the evaluation of energy savings’ states of the public lighting.	WOS	The article is not available. The authors have been contacted.
Clanton, N., & Utting, R. (2024). Opinion : The role of outdoor lighting with pedestrian reassurance. Lighting Research & Technology, 56(3), 223‑224. https://doi.org/10.1177/14771535241244886	WOS	The article does not use an empirical methodology.
Parlakyıldız, S. (2023). Visual Comfort at the Road Lighting on the Border Line. Light & Engineering, 01‑2023, 94‑99. https://doi.org/10.33383/2022-100	WOS	The article does not focus on people's exposure to outdoor artificial light at night.
Zhu (2013) Perception article of discomfort glare from LED road lighting	WOS	The article is not available. The authors have been contacted.
Gul (2010) Technical and economical evaluation of LED road lighting in Turkey	WOS	The article does not focus on people's exposure to outdoor artificial light at night.
Heredia, S., Preciado, O. U., Cabello, A. J., & Manzano, E. R. (2023). Energy efficiency indicators in road lighting : critical evaluation in a case article. Bulletin Of The Polish Academy Of Sciences Technical Sciences, 147916. https://doi.org/10.24425/bpasts.2023.147916	WOS	The article does not focus on people's exposure to outdoor artificial light at night.
Xiao, Q., Lyu, Y., Zhou, M., Lu, J., Zhang, K., Wang, J., & Bauer, C. (2023). Artificial light at night and social vulnerability : An environmental justice analysis in the U.S. 2012–2019. Environment International, 178, 108096. https://doi.org/10.1016/j.envint.2023.108096	WOS	The article does not focus on people's exposure to outdoor artificial light at night.
Kang, H., Sharston, R., Shen, J., & Hayes, R. (2024). When a Stranger Approaches at Night : The Impact of Adaptive Street Lighting on Safety Perception. LEUKOS The Journal Of The Illuminating Engineering Society Of North America, 1‑23. https://doi.org/10.1080/15502724.2024.2396340	WOS	The article is not available. The authors have been contacted.
Chen, S., Li, W., Yang, S., Zhang, B., Li, T., Du, Y., Yang, M., & Zhao, H. (2019). Evaluation method and reduction measures for the flicker effect in road lighting using fixed Low Mounting Height Luminaires. Tunnelling And Underground Space Technology, 93, 103101. https://doi.org/10.1016/j.tust.2019.103101	WOS	The article does not focus on people's exposure to outdoor artificial light at night.
Skandali, C., Zerefos, S., Tsangrassoulis, A., Peña-García, A., Triantafyllidis, G. A., Zissis, G., & Doulos, L. T. (2025). Reviewing the parameters that affect sustainability and energy efficient concepts in road and urban lighting design. Journal Of Cleaner Production, 490, 144607. https://doi.org/10.1016/j.jclepro.2024.144607	WOS	The article does not use an empirical methodology.
Bedrosian, T. A., & Nelson, R. J. (2013). Influence of the modern light environment on mood. Molecular Psychiatry, 18(7), 751‑757. https://doi.org/10.1038/mp.2013.70	WOS	The article does not use an empirical methodology.
Doulos, L., Sioutis, I., Kontaxis, P., Zissis, G., & Faidas, K. (2019). A decision support system for assessment of street lighting tenders based on energy performance indicators and environmental criteria : Overview, methodology and case article. Sustainable Cities And Society, 51, 101759. https://doi.org/10.1016/j.scs.2019.101759	WOS	The article does not focus on people's exposure to outdoor artificial light at night.
Valetti, L., Pellerey, F., & Pellegrino, A. (2022). A Novel Approach for the Assessment of the Nocturnal Image of the Cultural Landscape. LEUKOS The Journal Of The Illuminating Engineering Society Of North America, 19(1), 71‑93. https://doi.org/10.1080/15502724.2022.2057325	WOS	The article is not available. The authors have been contacted.
Weng, J., Hu, Y., & Ying, W. (2010). article on calculation model of road lighting visibility. Science China Technological Sciences, 53(7), 1768‑1773. https://doi.org/10.1007/s11431-010-3127-0	WOS	The article is not written in English.
Carli, R., Dotoli, M., & Pellegrino, R. (2017). A decision-making tool for energy efficiency optimization of street lighting. Computers & Operations Research, 96, 223‑235. https://doi.org/10.1016/j.cor.2017.11.016	WOS	The article does not focus on people's exposure to outdoor artificial light at night.
Crabb (2004) The application of mesopic vision models to street lighting	WOS	The article does not focus on people's exposure to outdoor artificial light at night.
Zielińska-Dabkowska, K. M., Xavia, K., & Bobkowska, K. (2020). Assessment of Citizens’ Actions against Light Pollution with Guidelines for Future Initiatives. Sustainability, 12(12), 4997. https://doi.org/10.3390/su12124997	WOS	The article does not use an empirical methodology.
Jin, H., Jin, S., Chen, L., Cen, S., & Yuan, K. (2015). Research on the Lighting Performance of LED Street Lights With Different Color Temperatures. IEEE Photonics Journal, 7(6), 1‑9. https://doi.org/10.1109/jphot.2015.2497578	WOS	The article does not focus on people's exposure to outdoor artificial light at night.
Keshet-Sitton, A., Or-Chen, K., Yitzhak, S., Tzabary, I., & Haim, A. (2015). Can Avoiding Light at Night Reduce the Risk of Breast Cancer ? Integrative Cancer Therapies, 15(2), 145‑152. https://doi.org/10.1177/1534735415618787	WOS	The article does not focus on people's exposure to outdoor artificial light at night.
Lundkvist, S., & Isacsson, U. (2008). Condition Assessment of Road Equipment - State-of-the-Art. The Baltic Journal Of Road And Bridge Engineering, 3(2), 84‑92. https://doi.org/10.3846/1822-427x.2008.3.84-92	WOS	The article does not use an empirical methodology.
Park, W., Park, K., & Jeong, J. (2024). Verification of the Applicability of Obstacle Recognition Distance as a Measure of Effectiveness of Road Lighting on Rainy and Foggy Roads. Applied Sciences, 14(4), 1595. https://doi.org/10.3390/app14041595	WOS	The article does not focus on people's exposure to outdoor artificial light at night.
Pracki, P., Aslanoglu, R., Kazak, J. K., Ulusoy, B., & Yekanialibeiglou, S. (2022). Analysis of residential lighting in Poland : results from a winter term survey. Bulletin Of The Polish Academy Of Sciences Technical Sciences, 143107. https://doi.org/10.24425/bpasts.2022.143107	WOS	The article does not focus on people's exposure to outdoor artificial light at night.
Aslanoğlu, R., Kazak, J. K., Yekanialibeiglou, S., Pracki, P., & Ulusoy, B. (2023). An international survey on residential lighting : Analysis of summer-term results. Building And Environment, 232, 109972. https://doi.org/10.1016/j.buildenv.2022.109972	WOS	The article does not focus on people's exposure to outdoor artificial light at night.
Kaplan, J., & Chalfin, A. (2021). Ambient lighting, use of outdoor spaces and perceptions of public safety : evidence from a survey experiment. Security Journal, 35(3), 694‑724. https://doi.org/10.1057/s41284-021-00296-0	WOS	The article is not available. The authors have been contacted.
Zima, K., & Ciepłucha, W. (2023). Efficiency Analysis of Roadway Lighting Replacement in a Selected Polish Municipality. Applied Sciences, 13(5), 3257. https://doi.org/10.3390/app13053257	WOS	The article does not focus on people's exposure to outdoor artificial light at night.
Zhou, S., Chen, J., Teng, S., Zhang, H., & Wang, F. (2023). Integrating Sustainability in Future Traffic Lighting : Designing Efficient Light Systems for Vehicle, Road, and Traffic. IEEE Transactions On Intelligent Vehicles, 9(1), 65‑68. https://doi.org/10.1109/tiv.2023.3331002	WOS	The article does not focus on people's exposure to outdoor artificial light at night.
Bouroussis, C. A., & Jägerbrand, A. K. (2022). Simulations and Analysis of the Optimum Uniformity for Pedestrian Road Lighting Focusing on Energy Performance and Spill Light in the Roadside Environment. Energies, 15(9), 2983. https://doi.org/10.3390/en15092983	WOS	The article does not focus on people's exposure to outdoor artificial light at night.
Hung, S. T., Chen, C. H., Hsu, S. W., & Wu, K. N. (2016). Characterizations of LED road lighting for expressway by various on-site measurement and analysis methods. Proceedings Of SPIE, The International Society For Optical Engineering/Proceedings Of SPIE, 9954, 99540T. https://doi.org/10.1117/12.2235851	WOS	The article does not focus on people's exposure to outdoor artificial light at night.
Sueur, C., Class, B., Hamm, C., Meyer, X., & Pelé, M. (2013). Different risk thresholds in pedestrian road crossing behaviour : A comparison of French and Japanese approaches. Accident Analysis & Prevention, 58, 59‑63. https://doi.org/10.1016/j.aap.2013.04.027	WOS	The article does not focus on people's exposure to outdoor artificial light at night.
Valetti, L., Floris, F., & Pellegrino, A. (2021). Renovation of Public Lighting Systems in Cultural Landscapes : Lighting and Energy Performance and Their Impact on Nightscapes. Energies, 14(2), 509. https://doi.org/10.3390/en14020509	WOS	The article does not focus on people's exposure to outdoor artificial light at night.
Cao, T., Lan, L., Lian, Z., & Shen, J. (2023). Associations between psychological responses under artificial light environment and sleep activity. Science And Technology For The Built Environment, 29(6), 647‑660. https://doi.org/10.1080/23744731.2023.2210976	WOS	The article does not focus on people's exposure to outdoor artificial light at night.
Suk, J. Y., & Walter, R. J. (2019). New nighttime roadway lighting documentation applied to public safety at night : A case article in San Antonio, Texas. Sustainable Cities And Society, 46, 101459. https://doi.org/10.1016/j.scs.2019.101459	WOS	The article does not focus on people's exposure to outdoor artificial light at night.
Sher, L. (2001). Role of endogenous opioids in the effects of light on mood and behavior. Medical Hypotheses, 57(5), 609‑611. https://doi.org/10.1054/mehy.2001.1423	WOS	The article does not focus on people's exposure to outdoor artificial light at night.
Aslanoğlu, R., Pracki, P., Kazak, J. K., Ulusoy, B., & Yekanialibeiglou, S. (2021). Short-term analysis of residential lighting : A pilot article. Building And Environment, 196, 107781. https://doi.org/10.1016/j.buildenv.2021.107781	WOS	The article does not focus on people's exposure to outdoor artificial light at night.
Santhi, N., & Ball, D. M. (2020). Applications in sleep : How light affects sleep. Progress In Brain Research, 17‑24. https://doi.org/10.1016/bs.pbr.2020.05.029	WOS	The article does not focus on people's exposure to outdoor artificial light at night.
Davies, T. W., & Smyth, T. (2017). Why artificial light at night should be a focus for global change research in the 21st century. Global Change Biology, 24(3), 872‑882. https://doi.org/10.1111/gcb.13927	WOS	The article does not use an empirical methodology.
García Ceballos, L., & de Andrés Díaz, J. R. (2017). Definition of the functional unit for life cycle assessment of a light point of the street lighting. Light & Engineering, 25(1), 90–95.	WOS	The article does not focus on people's exposure to outdoor artificial light at night.
Quinet, K. D., & Nunn, S. (1998). Illuminating crime. Evaluation Review, 22(6), 751‑779. https://doi.org/10.1177/0193841x9802200603	WOS	The article does not focus on people's exposure to outdoor artificial light at night.
Pereira, M. O. K., Almeida, B. F., Bolzan, T. E., Pinto, R. A., & Bender, V. C. (2022). Adjustable lighting system based on circadian rhythm for human comfort. Journal Of Optics, 51(4), 1028‑1037. https://doi.org/10.1007/s12596-022-00874-4	WOS	The article does not focus on people's exposure to outdoor artificial light at night.
Fotios, S., Castleton, H., & Yang, B. (2016). Does expression choice affect the analysis of light spectrum and facial emotion recognition ? Lighting Research & Technology, 50(2), 294‑302. https://doi.org/10.1177/1477153516651923	WOS	The article reanalyzes the data.
Kent, M. G., Altomonte, S., Wilson, R., & Tregenza, P. R. (2016). Temporal effects on glare response from daylight. Building And Environment, 113, 49‑64. https://doi.org/10.1016/j.buildenv.2016.09.002	WOS	The article does not focus on people's exposure to outdoor artificial light at night.
Davoudian, N., Raynham, P., & Barrett, E. (2013). Disability glare : A article in simulated road lighting conditions. Lighting Research & Technology, 46(6), 695‑705. https://doi.org/10.1177/1477153513510168	WOS	The article does not focus on people's exposure to outdoor artificial light at night.
Rangaswamy, R., Kolla, R. D. T. N., Wang, Z., Lee, C., & Lin, P.‑S. (2022). Evaluation of dynamic speed feedback signs to improve motorcycle safety on rural curves. ITE Journal, 95(9), 39–44.	WOS	The article is not available. The authors have been contacted.
Bullough, J. D. (2014). Spectral Sensitivity Modeling and Nighttime Scene Brightness Perception. LEUKOS The Journal Of The Illuminating Engineering Society Of North America, 11(1), 11‑17. https://doi.org/10.1080/15502724.2014.982820	WOS	The article does not focus on people's exposure to outdoor artificial light at night.
Steemers, K. (1994). Daylighting design : Enhancing energy efficiency and visual quality. Renewable Energy, 5(5‑8), 950‑958. https://doi.org/10.1016/0960-1481(94)90116-3	WOS	The article does not focus on people's exposure to outdoor artificial light at night.
Drennan, M., Kripke, D. F., & Gillin, J. C. (1989). Bright light can delay human temperature rhythm independent of sleep. AJP Regulatory Integrative And Comparative Physiology, 257(1), R136‑R141. https://doi.org/10.1152/ajpregu.1989.257.1.r136	WOS	The article does not focus on people's exposure to outdoor artificial light at night.
Fotios, S., & Castleton, H. (2016). Specifying Enough Light to Feel Reassured on Pedestrian Footpaths. LEUKOS The Journal Of The Illuminating Engineering Society Of North America, 12(4), 235‑243. https://doi.org/10.1080/15502724.2016.1169931	WOS	The article does not use an empirical methodology.
Kim, W., & Kim, N. J. T. (2010). A Position Index Formula for Evaluation of Glare Source in the Visual Field. Indoor And Built Environment, 20(1), 47‑53. https://doi.org/10.1177/1420326x10389267	WOS	The article does not focus on people's exposure to outdoor artificial light at night.
Gálvez-Pérez, D., Guirao, B., & Ortuño, A. (2025). Enhancing safe walking in an ageing society : Insights into injury severity of older pedestrian traffic crashes in urban environments. Journal Of Transport & Health, 102022. https://doi.org/10.1016/j.jth.2025.102022	WOS	The article does not focus on people's exposure to outdoor artificial light at night.
Furtună, T. F., Reveiu, A., Dârdală, M., & Smeureanu, I. (2016). Identifying consumers’ profiles concerning residential lighting. Economic Computation and Economic Cybernetics Studies and Research, 50(1), 23–38.	WOS	The article does not focus on people's exposure to outdoor artificial light at night.
Torres-Sandoval, A. J., Tavera-Cortés, M. E., Acevedo-Ortiz, M. A., & Ortiz-Hernández, Y. D. (2025). Transparency, Governance, and Public Service Management : Challenges of Citizen Participation in Ecatepec de Morelos. Administrative Sciences, 15(4), 144. https://doi.org/10.3390/admsci15040144	WOS	The article does not focus on people's exposure to outdoor artificial light at night.
Davoudian, N. (2011). Visual saliency of urban objects at night : Impact of the density of background light patterns. LEUKOS The Journal Of The Illuminating Engineering Society Of North America, 8(2), 137‑152. https://doi.org/10.1582/leukos.2011.08.02.004	WOS	The article does not focus on people's exposure to outdoor artificial light at night.
Karyono, K., Abdullah, B., Cotgrave, A., & Bras, A. (2020). A Novel Adaptive Lighting System Which Considers Behavioral Adaptation Aspects for Visually Impaired People. Buildings, 10(9), 168. https://doi.org/10.3390/buildings10090168	WOS	The article does not focus on people's exposure to outdoor artificial light at night.
Murray, A. T., & Feng, X. (2015). Public street lighting service standard assessment and achievement. Socio-Economic Planning Sciences, 53, 14‑22. https://doi.org/10.1016/j.seps.2015.12.001	WOS	The article does not focus on people's exposure to outdoor artificial light at night.
Mostafavi, A., Cruz-Garza, J. G., & Kalantari, S. (2023). Enhancing lighting design through the investigation of illuminance and correlated color Temperature’s effects on brain activity : An EEG-VR approach. Journal Of Building Engineering, 75, 106776. https://doi.org/10.1016/j.jobe.2023.106776	WOS	The article does not focus on people's exposure to outdoor artificial light at night.
Premkumar, M., Sable, T., Dhanwal, D., & Dewan, R. (2012). Circadian Levels of Serum Melatonin and Cortisol in relation to Changes in Mood, Sleep, and Neurocognitive Performance, Spanning a Year of Residence in Antarctica. Neuroscience Journal, 2013, 1‑10. https://doi.org/10.1155/2013/254090	WOS	The article does not focus on people's exposure to outdoor artificial light at night.
Mostafavi, A., Xu, T. B., & Kalantari, S. (2024). Effects of illuminance and correlated color temperature on emotional responses and lighting adjustment behaviors. Journal Of Building Engineering, 86, 108833. https://doi.org/10.1016/j.jobe.2024.108833	WOS	The article does not focus on people's exposure to outdoor artificial light at night.
De Duren, N. R. L., Rivas, R. O., & Perlman, J. (2021). Environmental and Social Sustainability of Urban Upgrading Programs : Lessons from Rio. Cities, 119, 103416. https://doi.org/10.1016/j.cities.2021.103416	WOS	The article does not focus on people's exposure to outdoor artificial light at night.
Tomczuk, P., Jamroz, K., Mackun, T., & Chrzanowicz, M. (2019). Lighting requirements for pedestrian crossings – positive contrast. MATEC Web Of Conferences, 262, 05015. https://doi.org/10.1051/matecconf/201926205015	WOS	The article does not use an empirical methodology.
Kalani, M. J., & Kalani, M. (2022). Controlling the correlated color temperature of high CRI light-emitting diodes in response to the time of day as a way of enhancing the well-being of smart city residents. Optik, 270, 169975. https://doi.org/10.1016/j.ijleo.2022.169975	WOS	The article does not focus on people's exposure to outdoor artificial light at night.
Chen, Y., Guo, Y., Liu, Q., Liu, Y., & Lei, Y. (2023). Therapeutic lighting in the elderly living spaces via a daylight and artificial lighting integrated scheme. Energy And Buildings, 285, 112886. https://doi.org/10.1016/j.enbuild.2023.112886	WOS	The article does not focus on people's exposure to outdoor artificial light at night.
Li, Y., Fang, W., Qiu, H., Yu, H., Dong, W., & Sun, Z. (2024). Diurnal biological effects of correlated colour temperature and its exposure timing on alertness, cognition, and mood in an enclosed environment. Applied Ergonomics, 119, 104304. https://doi.org/10.1016/j.apergo.2024.104304	WOS	The article does not focus on people's exposure to outdoor artificial light at night.
Kent, M., Altomonte, S., Tregenza, P., & Wilson, R. (2015). Temporal variables and personal factors in glare sensation. Lighting Research & Technology, 48(6), 689‑710. https://doi.org/10.1177/1477153515578310	WOS	The article does not focus on people's exposure to outdoor artificial light at night.
Yadav, A., Verma, P., & Singh, S. (2017). Going beyond the limits : effect of clock disruption on human health. Biological Rhythm Research, 48(5), 693‑700. https://doi.org/10.1080/09291016.2017.1345428	WOS	The article does not use an empirical methodology.
Sogawa, R., Ono, F., Terao, M., Nagano, S., Kawabe, J., Node, K., & Akashi, M. (2023). Correlation Analysis Between Time Awareness and Morningness-Eveningness Preference. Journal Of Circadian Rhythms, 21, 2. https://doi.org/10.5334/jcr.225	WOS	The article does not focus on people's exposure to outdoor artificial light at night.
Gutierrez-Escolar, A., Castillo-Martinez, A., Gomez-Pulido, J., Gutierrez-Martinez, J., Stapic, Z., & Medina-Merodio, J. (2015). A article to Improve the Quality of Street Lighting in Spain. Energies, 8(2), 976‑994. https://doi.org/10.3390/en8020976	WOS	The article does not use an empirical methodology.
Chellappa, S. L., Steiner, R., Oelhafen, P., & Cajochen, C. (2017). Sex differences in light sensitivity impact on brightness perception, vigilant attention and sleep in humans. Scientific Reports, 7(1). https://doi.org/10.1038/s41598-017-13973-1	WOS	The article does not focus on people's exposure to outdoor artificial light at night.
Feng, X., & Murray, A. T. (2017). Spatial Analytics for Enhancing Street Light Coverage of Public Spaces. LEUKOS The Journal Of The Illuminating Engineering Society Of North America, 14(1), 13‑23. https://doi.org/10.1080/15502724.2017.1321486	WOS	The article does not focus on people's exposure to outdoor artificial light at night.
Iragavarapu, V., Fitzpatrick, K., & Chrysler, S. T. (2011). Driver Preference for Crosswalk Marking Patterns. Transportation Research Record Journal Of The Transportation Research Board, 2250(1), 57‑64. https://doi.org/10.3141/2250-08	WOS	The article does not focus on people's exposure to outdoor artificial light at night.
Kalyanam, R., & Hoffmann, S. (2021). A Reinforcement Learning-Based Approach to Automate the Electrochromic Glass and to Enhance the Visual Comfort. Applied Sciences, 11(15), 6949. https://doi.org/10.3390/app11156949	WOS	The article does not focus on people's exposure to outdoor artificial light at night.
Fathi (2014) Assessing Environmental Aesthetics of Roadside Vegetation and Scenic Beauty of Highway Landscape: Preferences and Perception of Motorists	WOS	The article does not focus on people's exposure to outdoor artificial light at night.
Basu, N., Haque, M. M., King, M., Kamruzzaman, M., & Oviedo-Trespalacios, O. (2021). The unequal gender effects of the suburban built environment on perceptions of security. Journal Of Transport & Health, 23, 101243. https://doi.org/10.1016/j.jth.2021.101243	WOS	The article does not focus on people's exposure to outdoor artificial light at night.
Kim, K. H., Hwang, T., & Kim, G. (2024). The Role and Criteria of Advanced Street Lighting to Enhance Urban Safety in South Korea. Buildings, 14(8), 2305. https://doi.org/10.3390/buildings14082305	WOS	The article does not focus on people's exposure to outdoor artificial light at night.
Fotios, S., & Johansson, M. (2017). Appraising the intention of other people : Ecological validity and procedures for investigating effects of lighting for pedestrians. Lighting Research & Technology, 51(1), 111‑130. https://doi.org/10.1177/1477153517737345	WOS	The article does not use an empirical methodology.
Zhang, H., Di, H., Wang, X., Li, Y., Qiao, W., Huang, Z., & Yang, Y. (2025). Dynamic glare evaluation modeling of human eye visual properties and smart materials. Mechanics Of Advanced Materials And Structures, 1‑11. https://doi.org/10.1080/15376494.2025.2497452	EBSCO	The article is not available. The authors have been contacted.
Aries, M., Tabbah, A., & Fischl, G. (2024). Application of pre-programmed lighting control scenarios : A mixed-methods pilot article in Swedish residential environments. Lighting Research & Technology. https://doi.org/10.1177/14771535241287075	EBSCO	The article does not focus on people's exposure to outdoor artificial light at night.
Zhang, J., & Dai, W. (2021). Research on Night Light Comfort of Pedestrian Space in Urban Park. Computational And Mathematical Methods In Medicine, 2021, 1‑14. https://doi.org/10.1155/2021/3130747	EBSCO	The article is a retracted article.
Dupáková, D., Duplák, J., Kojic, D., & Sloboda, P. (2024). Glare Reduction of the Artificial Lighting System Using the Digital Software Solution. TEM Journal, 1743‑1750. https://doi.org/10.18421/tem133-02	EBSCO	The article does not focus on people's exposure to outdoor artificial light at night.
Elhamy, M. A. (2024). The impact of lighting design on visual comfort in architectural design studios. The International Journal of Multiphysics, 18(3), 1512–1523. https://doi.org/10.52783/ijm.v18.1451	EBSCO	The article does not focus on people's exposure to outdoor artificial light at night.
Abboushi, B., Fotios, S., & Miller, N. (2023). Predicting discomfort from glare with pedestrian-scale lighting : A comparison of candidate models using four independent datasets. Lighting Research & Technology, 56(3), 225‑246. https://doi.org/10.1177/14771535231162505	EBSCO	The article does not use an empirical methodology.
Adeniyi, M. J., Awosika, A., Idaguko, C. A., & Ekhoye, E. (2024). The Influence of Artificial Light Exposure on Indigenous Populations : Exploring Its Impact on Menarcheal Age and Reproductive Function. Journal Of Reproduction & Infertility. https://doi.org/10.18502/jri.v25i3.17011	EBSCO	The article does not use an empirical methodology.
Li, H., Yang, Y., Liu, Q., Zhang, X., Yin, M., Zhang, G., & Cao, Y. (2024). Neighborhood social contact and cohesion mediate the relationship between subjectively perceived artificial light at night and mental wellbeing. Journal Of Health Psychology. https://doi.org/10.1177/13591053241307366	EBSCO	The article is not available. The authors have been contacted.
Zhu, M., Graham, D. J., Zhang, N., Wang, Z., & Sze, N. N. (2025). Influences of weather on pedestrian safety perception at mid-block crossing : A CAVE-based article. Accident Analysis & Prevention, 215, 107988. https://doi.org/10.1016/j.aap.2025.107988	EBSCO	The article does not focus on people's exposure to outdoor artificial light at night.
Yang, H., Zhang, Y., Yao, M., Li, Z., Yan, T., Wang, Z., & Li, Y. (2025). Perceived ability and influencing factors of the signage system for color vision deficiency groups : A case article of metro travel process. Acta Psychologica, 257, 105096. https://doi.org/10.1016/j.actpsy.2025.105096	EBSCO	The article does not focus on people's exposure to outdoor artificial light at night.
Li, H., Xie, N., Harvey, J., Liu, J., Zhang, H., & Zhang, Y. (2022). Exploring the effect of pavement reflection and photometric properties on road lighting performance. Lighting Research & Technology, 55(2), 170‑188. https://doi.org/10.1177/14771535221135208	EBSCO	The article does not focus on people's exposure to outdoor artificial light at night.
Chen, R., Tsai, M., & Tsay, Y. (2022). Effect of Color Temperature and Illuminance on Psychology, Physiology, and Productivity : An Experimental article. Energies, 15(12), 4477. https://doi.org/10.3390/en15124477	EBSCO	The article does not focus on people's exposure to outdoor artificial light at night.
Nikolett, F., Árvai, T., Hausel, I., Könözsy, L., & Lakatos, I. (2022). Integrated Smart System for the Coordination of Traffic Light Traffic Management and Intelligent Public Lighting in Hungary. Periodica Polytechnica Transportation Engineering, 51(1), 49‑56. https://doi.org/10.3311/pptr.20397	EBSCO	The article does not use an empirical methodology.
Fotios, S., Yang, B., & Uttley, J. (2014). Observing other pedestrians : Investigating the typical distance and duration of fixation. Lighting Research & Technology, 47(5), 548‑564. https://doi.org/10.1177/1477153514529299	EBSCO	The article does not use an empirical methodology.
Guimarães, M. H., Nunes, L. C., Barreira, A. P., & Panagopoulos, T. (2016). Residents’ preferred policy actions for shrinking cities. Policy Studies, 37(3), 254‑273. https://doi.org/10.1080/01442872.2016.1146245	EBSCO	The article does not focus on people's exposure to outdoor artificial light at night.
Luan, S., Jiang, Z., Qu, D., Yang, X., & Meng, F. (2024). Investigating risk factors associated with injury severity in highway crashes : A hybrid approach integrating two-step cluster analysis and latent class ordered regression model with covariates. Accident Analysis & Prevention, 208, 107805. https://doi.org/10.1016/j.aap.2024.107805	EBSCO	The article does not focus on people's exposure to outdoor artificial light at night.
Güler, Ö., & Onaygil, S. (2003). The effect of luminance uniformity on visibility level in road lighting. Lighting Research & Technology, 35(3), 199‑213. https://doi.org/10.1191/1365782803li074oa	EBSCO	The article does not focus on people's exposure to outdoor artificial light at night.
Bort, M., Fico, G., Oliva, V., De Prisco, M., Bracco, L., Possidente, C., Rivas, M. Y., Ruiz, V., Montejo, L., Vieta, E., & Murru, A. (2024). Interplay of Environmental Factors, Genetic Susceptibility, and Sleep Disturbances predict Bipolar Disorder’s Relapses : preliminary results from a pilot article. European Psychiatry, 67(S1), S251. https://doi.org/10.1192/j.eurpsy.2024.533	EBSCO	The article does not use an empirical methodology.
Blume, C., Garbazza, C., & Spitschan, M. (2019). Effects of light on human circadian rhythms, sleep and mood. Somnologie - Schlafforschung Und Schlafmedizin, 23(3), 147‑156. https://doi.org/10.1007/s11818-019-00215-x	EBSCO	The article does not use an empirical methodology.
Bivina, G. R., & Parida, M. (2019). MODELLING PERCEIVED PEDESTRIAN LEVEL OF SERVICE OF SIDEWALKS : a STRUCTURAL EQUATION APPROACH. Transport, 34(3), 339‑350. https://doi.org/10.3846/transport.2019.9819	EBSCO	The article does not focus on people's exposure to outdoor artificial light at night.
De Leeuw, M., Verhoeve, S. I., Van Der Wee, N. J., Van Hemert, A. M., Vreugdenhil, E., & Coomans, C. P. (2023). The role of the circadian system in the etiology of depression. Neuroscience & Biobehavioral Reviews, 153, 105383. https://doi.org/10.1016/j.neubiorev.2023.105383	EBSCO	The article does not focus on people's exposure to outdoor artificial light at night.
Chang, J. (2016). Performance-based assessment of roadway maintenance and rehabilitation activities from user’s perception in Taiwan. Structure And Infrastructure Engineering, 13(6), 754‑765. https://doi.org/10.1080/15732479.2016.1188405	EBSCO	The article does not focus on people's exposure to outdoor artificial light at night.
Peña-García, A., Hurtado, A., & Aguilar-Luzón, M. (2016). Considerations about the impact of public lighting on pedestrians’ perception of safety and well-being. Safety Science, 89, 315‑318. https://doi.org/10.1016/j.ssci.2016.07.009	EBSCO	The article does not use an empirical methodology.
Kwon, S., & Lim, J. (2017). Multi-objective context-adaptive natural lighting system. Energy And Buildings, 144, 61‑73. https://doi.org/10.1016/j.enbuild.2017.03.045	EBSCO	The article does not focus on people's exposure to outdoor artificial light at night.
Parise, G., Martirano, L., & Parise, L. (2015). The Energetic Impact of the Lighting System in the Road Tunnels. IEEE Transactions On Industry Applications, 1. https://doi.org/10.1109/tia.2015.2483586	EBSCO	The article does not focus on people's exposure to outdoor artificial light at night.
Hickcox, K. S., Fotios, S., Abboushi, B., & Miller, N. J. (2022). Correspondence : A new two-step approach for evaluating discomfort from glare. Lighting Research & Technology, 54(1), 91‑92. https://doi.org/10.1177/14771535211071133	EBSCO	The article does not use an empirical methodology.
Mushtaha, E., Hussien, A. A., Arar, M., Salleh, S. A., Mohammad, A., Masoud, W., Ahmed, Z., & Almubyedh, H. (2022). Artificial lighting systems and the perception of safety in underpass tunnels. Tunnelling And Underground Space Technology, 122, 104376. https://doi.org/10.1016/j.tust.2022.104376	EBSCO	The article is not available. The authors have been contacted.
Gardner, C. (2005). The use and misuse of coloured light in the urban environment. Optics & Laser Technology, 38(4‑6), 366‑376. https://doi.org/10.1016/j.optlastec.2005.06.022	EBSCO	The article does not use an empirical methodology.
Jin, L., Xue, P., Zhang, L., Wang, J., Shi, J., Liang, Q., Cao, X., Xu, N., & Liao, J. (2023). Visual and non-visual effects of integrated lighting based on spectral information. Building And Environment, 242, 110617. https://doi.org/10.1016/j.buildenv.2023.110617	EBSCO	The article does not focus on people's exposure to outdoor artificial light at night.
Zahm, D. L. (2004). Brighter is better. Or is it? The devil is in the details. Criminology & Public Policy, 3(3), 535–546. https://doi.org/10.1111/j.1745-9133.2004.tb00060.x	EBSCO	The article does not use an empirical methodology.
Chakraborty, S., Dutta, P., Dey, S., & Anjum, S. N. (2021). A laboratory-based article on influence of peripheral source on On-axis object detection under different correlated color temperatures. Optik, 249, 168258. https://doi.org/10.1016/j.ijleo.2021.168258	EBSCO	The article does not focus on people's exposure to outdoor artificial light at night.
Kurian, C. P. (2020). Opinion : Daylight–artificial light integration : Research needs. Lighting Research & Technology, 52(1), 4. https://doi.org/10.1177/1477153519897464	EBSCO	The article does not use an empirical methodology.
Ding, X., Ao, Y., & Bahmani, H. (2023). Child friendliness of rural school travel road : Improvement strategies based on rural children’s perception. Journal Of Transport & Health, 32, 101674. https://doi.org/10.1016/j.jth.2023.101674	EBSCO	The article does not use an empirical methodology.
Paksarian, D., Rudolph, K. E., Stapp, E. K., Dunster, G. P., He, J., Mennitt, D., Hattar, S., Casey, J. A., James, P., & Merikangas, K. R. (2020). Association of Outdoor Artificial Light at Night With Mental Disorders and Sleep Patterns Among US Adolescents. JAMA Psychiatry, 77(12), 1266. https://doi.org/10.1001/jamapsychiatry.2020.1935	EBSCO	The article does not focus on people's exposure to outdoor artificial light at night.
Johansson, M., Pedersen, E., Maleetipwan-Mattsson, P., Kuhn, L., & Laike, T. (2013). Perceived outdoor lighting quality (POLQ) : A lighting assessment tool. Journal Of Environmental Psychology, 39, 14‑21. https://doi.org/10.1016/j.jenvp.2013.12.002	EBSCO	The article reanalyzes the data.
Tondelli, M., Filippini, T., Vinceti, G., Iacovino, N., Urbano, T., Costanzini, S., Despini, F., De Luca, C., Tondelli, S., Vinceti, M., Chiari, A., & Zamboni, G. (2025). Outdoor light at night and neuropsychiatric symptoms in dementia. GeroScience. https://doi.org/10.1007/s11357-025-01745-z	EBSCO	The article does not focus on people's exposure to outdoor artificial light at night.
Lusk, A. C., Willett, W. C., Morris, V., Byner, C., & Li, Y. (2019b). Bicycle Facilities Safest from Crime and Crashes : Perceptions of Residents Familiar with Higher Crime/Lower Income Neighborhoods in Boston. International Journal Of Environmental Research And Public Health, 16(3), 484. https://doi.org/10.3390/ijerph16030484	EBSCO	The article does not focus on people's exposure to outdoor artificial light at night.
Asadamraji, M., Saffarzadeh, M., Ross, V., Borujerdian, A., Ferdosi, T., & Sheikholeslami, S. (2019). A novel driver hazard perception sensitivity model based on drivers’ characteristics : A simulator article. Traffic Injury Prevention, 20(5), 492‑497. https://doi.org/10.1080/15389588.2019.1607971	EBSCO	The article does not focus on people's exposure to outdoor artificial light at night.
Mehri, A., Dehghan, S. F., Hajizadeh, R., Zakerian, S. A., Mohammadi, H., & Abbasi, M. (2017). Survey of discomfort glare from the headlamps of cars widely used in Iran. Traffic Injury Prevention, 18(7), 711‑715. https://doi.org/10.1080/15389588.2017.1310379	EBSCO	The article does not focus on people's exposure to outdoor artificial light at night.
Etet, P. S., Farahna, M., Khayr, M., Omar, K., Deniz, Ö., Mustafa, H., Alatta, N., Alhayani, A., Kaplan, S., & Vecchio, L. (2017). Evaluation of the safety of conventional lighting replacement by artificial daylight. Journal Of Microscopy And Ultrastructure, 5(4), 206. https://doi.org/10.1016/j.jmau.2017.05.005	EBSCO	The article does not focus on people's exposure to outdoor artificial light at night.
Ostrin, L. A. (2016). Objectively Measured Light Exposure in Emmetropic and Myopic Adults. Optometry And Vision Science, 94(2), 229‑238. https://doi.org/10.1097/opx.0000000000001013	EBSCO	The article does not focus on people's exposure to outdoor artificial light at night.
Mousavi, A., Rashid, M., & Janjani, H. (2016). Evaluation of combination of natural and artificial lighting condition in primary schools (case article: Baneh City of Kurdistan Province, Iran). Archives of Hygiene Sciences, 5(3), 160.	EBSCO	The article does not focus on people's exposure to outdoor artificial light at night.
Mirzaei, M. J., Dashti, R., Kazemi, A., & Amirioun, M. H. (2014). An asset-management model for use in the evaluation and regulation of public-lighting systems. Utilities Policy, 32, 19‑28. https://doi.org/10.1016/j.jup.2014.12.001	EBSCO	The article does not focus on people's exposure to outdoor artificial light at night.
Bullough, J. D. (2017). Opinion : Will road lighting wither ? Lighting Research & Technology, 49(6), 672. https://doi.org/10.1177/1477153517730723	EBSCO	The article does not use an empirical methodology.
Pal, R. C., Mallik, S., & Tiwari, J. (2019). Solar power lighting of village streets: A case article of Assam. TERI Information Digest on Energy & Environment (TIDEE), 18(3), 247.	EBSCO	The article is not available. The authors have been contacted.
Logan, H. L. (1952). Two frontiers of the lighting art. Illuminating Engineering, Including Transactions of the Illuminating Engineering Society, 17, 265.	EBSCO	The article does not focus on people's exposure to outdoor artificial light at night.
Ferree, C. E., & Rand, G. (1917). The power of the eye to sustain clear seeing under different conditions of lighting. Journal Of Educational Psychology, 8(8), 451‑468. https://doi.org/10.1037/h0072369	EBSCO	The article does not focus on people's exposure to outdoor artificial light at night.
Luckiesh, M. (1916). A Note on Color Preference. The American Journal Of Psychology, 27(2), 251. https://doi.org/10.2307/1413177	EBSCO	The article does not use an empirical methodology.
Putnam, R. C., & Faucett, R. E. (1951). The threshold of discomfort glare at low adaptation levels. Illuminating Engineering, Including Transactions of the Illuminating Engineering Society, 46, 505.	EBSCO	The article is not available. The authors have been contacted.
Smith, R. J., & Knowles, E. S. (1979). Affective and cognitive mediators of reactions to spatial invasions. Journal Of Experimental Social Psychology, 15(5), 437‑452. https://doi.org/10.1016/0022-1031(79)90007-6	EBSCO	The article does not focus on people's exposure to outdoor artificial light at night.
Xue, P., Mak, C., & Cheung, H. (2014). The effects of daylighting and human behavior on luminous comfort in residential buildings : A questionnaire survey. Building And Environment, 81, 51‑59. https://doi.org/10.1016/j.buildenv.2014.06.011	EBSCO	The article does not focus on people's exposure to outdoor artificial light at night.
Li, T., Su, H., Zhang, S., Xie, B., & Yang, B. (2022). The effect of pedestrian lighting on facial expression recognition with 3D models : A lab experiment. Building And Environment, 228, 109896. https://doi.org/10.1016/j.buildenv.2022.109896	EBSCO	The article is not available. The authors have been contacted.
Cho, Y., Seo, J., Lee, H., Choi, S., Choi, A., Sung, M., & Hur, Y. (2020). Platform design for lifelog-based smart lighting control. Building And Environment, 185, 107267. https://doi.org/10.1016/j.buildenv.2020.107267	EBSCO	The article does not focus on people's exposure to outdoor artificial light at night.
