# Supplementary material for: Psychosocial responses to outdoor artificial light at night (ALAN): a scoping review
Source: Front Psychol. 2026 May 29;17:1797689. doi: 10.3389/fpsyg.2026.1797689 (PMC13259720; doi:10.3389/fpsyg.2026.1797689)
Supplement: Supplementary file 4 [file Table_4.xlsx]

## Sheet: Quality assessment
Supplementary material S4. Quality assessment
Table S4. Quality assessment of included studies
1/ Qualitative studies
Studies references	MMAT 2018 criteria	2025-01-01	2025-02-01	2025-03-01	2025-04-01	2025-05-01
Huang et al., 2024		1	1	0	1	1
Jayaratne et al., 2022		1	1	0	1	1
Knight, 2010		1	1	1	1	1
Li et al., 2024		1	1	1	1	1
Meneses et al., 2016		1	1	1	1	1
Painter & Farrington, 2001		1	1	1	1	1
Pihlajaniemi et al., 2023		1	1	1	1	1
Wrigley-Asante et al., 2019		1	1	1	1	1
2/ Quantitative randomized controlled trials
Studies references	MMAT 2018 criteria	2025-01-02	2025-02-02	2025-03-02	2025-04-02	2025-05-02
Boomsma & Steg, 2014a		0	1	1	1	1
Lanini-Maggi et al., 2024		0	1	1	1	1
3/ Quantitative non-randomized studies
Studies references	MMAT 2018 criteria	2025-01-03	2025-02-03	2025-03-03	2025-04-03	2025-05-03
Atici et al., 2011		0	1	1	0	1
Beaudet et al., 2022		1	1	1	1	1
Boomsma & Steg, 2014b		0	1	1	1	1
Bozorg et al., 2016		0	CT	1	1	1
Bullough et al., 2008		1	1	1	0	1
Burattini et al., 2024		1	CT	1	1	1
Cafuta, 2021		0	CT	1	1	1
Cafuta, 2024		0	CT	1	1	1
Castilla et al., 2024		1	CT	1	1	1
Chen et al., 2024		0	1	1	1	1
Cortés & Morales, 2016		0	1	1	0	1
Davidovic, Djokic, Cabarkapa, & Kostic, 2019		0	1	1	1	1
Davidovic, Djokic, Cabarkapa, Djuretic, et al., 2019		1	1	1	1	1
De Oliveira Grando & Ghisi, 2020		1	CT	1	0	1
den Ouden et al., 2012		1	CT	0	1	1
Djokic et al., 2017		1	1	1	1	1
Ferguson & Stevens, 1956		0	CT	1	0	1
Fotios et al., 2015		1	1	1	1	1
Fotios et al, 2017		0	1	1	1	1
Girard et al., 2022		1	1	1	1	1
Hamoodh et al., 2022		1	CT	1	1	1
Hao et al., 2022		0	CT	1	1	1
Hickcox et al., 2012		0	1	1	1	1
Himschoot et al., 2024		1	CT	1	1	1
Huang et al., 2024		1	CT	1	1	1
Ingi et al., 2025		1	CT	1	1	1
Juntunen et al., 2013		1	CT	1	0	1
Kim & Noh, 2018		1	CT	1	0	1
Knight, 2010		1	CT	1	1	1
Liu et al., 2020		0	1	1	1	1
Madvari et al., 2023		1	1	1	1	1
Mao & Fotios, 2024		0	1	1	1	1
Markvica et al., 2019		0	CT	1	1	1
Massullo et al., 2022		0	1	1	0	1
Meneses et al., 2016		1	CT	1	0	1
Nikunen et al., 2012		1	1	1	0	1
Patching et al., 2017		1	1	1	0	1
Pihlajaniemi et al., 2023		1	1	1	1	1
Portnov et al., 2020		1	CT	1	1	1
Rahm & Johansson, 2018		1	1	1	1	1
Rahm & Johansson, 2021		1	1	1	1	1
Rea et al, 2017		1	CT	1	0	1
Saad et al, 2021		1	CT	1	1	1
Shahar et al, 2018		0	CT	1	1	1
Sim et al, 2017		0	1	1	1	1
Son et al, 2024		0	1	1	1	1
Svechkina, Trop & Portnov, 2020		1	CT	1	1	1
Tural & Yener, 2005		0	CT	1	0	1
Uttley et al., 2024		0	CT	1	1	1
Viliūnas et al., 2013		0	1	1	0	1
Vrij & Winkel, 1991		1	1	1	1	1
Wang et al., 2025		0	CT	1	1	1
Wei, Bizjak, & Kobav, 2025		0	CT	1	1	1
Wei, Bizjak, Svetina, & Kobav, 2025		0	CT	1	1	1
Zeng et al., 2025		0	1	1	1	1
Zhao et al., 2023		0	CT	1	0	1
4/ Quantitative descriptive studies
Studies references	MMAT 2018 criteria	2025-01-04	2025-02-04	2025-03-04	2025-04-04	2025-05-04
Alharbi et al., 2023		1	1	CT	0	1
Bordel et al., 2025		1	1	1	1	1
Coogan et al., 2020		1	1	CT	1	1
Fristrup et al., 2024		1	1	CT	0	1
Jayaratne et al., 2022		1	1	CT	1	0
Li et al., 2024		1	1	1	1	1
Liu et al., 2021		1	0	1	1	1
Liu et al., 2022		1	1	CT	1	1
Messa et al., 2025		1	0	CT	1	1
Orejon-Sanchez et al., 2021		1	0	CT	1	1
Park & Garcia, 2020		1	1	CT	1	1
Peña-García et al., 2024		1	0	CT	1	1
Portnov et al., 2022		1	1	CT	1	1
Rakonjac et al., 2022		1	1	CT	1	0
Vrij & Winkel, 1991		1	1	1	1	0
Wei et al., 2022		1	1	CT	1	1
Wrigley-Asante et al., 2019		1	0	1	1	1
5/ Mixed methods studies
Studies references	MMAT 2018 criteria	2025-01-05	2025-02-05	2025-03-05	2025-04-05	2025-05-05
Huang et al., 2024		1	1	1	1	1
Jayaratne et al., 2022		1	1	1	1	1
Knight, 2010		1	1	1	1	1
Li et al., 2024		1	1	1	0	1
Meneses et al., 2016		1	1	1	1	0
Pihlajaniemi et al., 2023		1	1	1	1	1
Wrigley-Asante et al., 2019		1	1	1	1	1
Note: 1: Yes; 0: No; CT: Can't tell.
