# Supplementary material for: Psychosocial responses to outdoor artificial light at night (ALAN): a scoping review
Source: Front Psychol. 2026 May 29;17:1797689. doi: 10.3389/fpsyg.2026.1797689 (PMC13259720; doi:10.3389/fpsyg.2026.1797689)
Supplement: Supplementary file 5 [file Table_5.xlsx]

## Sheet: Table_ICC
Supplementary material S5. Inter-rater reliability
Table S5. Inter-rater reliability of included studies
Studies	S	R1-CCG	R2-MC	Difference
Boomsma & Steg, 2014a	1	4	4	0
Cafuta, 2024	2	3	3	1
Chen et al., 2024	3	4	4	0
Coogan et al., 2020	4	4	3	1
Davidovic, Djokic, Cabarkapa, & Kostic, 2019	5	4	4	0
den Ouden et al., 2012	6	3	3	0
Ferguson & Stevens, 1956	7	2	4	2
Fotios et al., 2015	8	5	4	1
Hamoodh et al., 2023	9	4	4	0
Hao et al., 2022	10	3	3	1
Juntunen et al., 2013	11	3	4	1
Li et al., 2024	12	14	13	1
Meneses et al., 2016	13	12	14	2
Orejon-Sanchez et al., 2021	14	3	5	2
Painter & Farrington, 2001	15	5	5	0
Peña-García et al., 2024	16	3	3	0
Portnov et al., 2020	17	4	5	1
Saad et al., 2021	18	4	5	1
Vrij & Winkel, 1991	19	9	8	1
Wrigley-Asante et al., 2019	20	14	14	0
