# Supplementary material for: Psychosocial responses to outdoor artificial light at night (ALAN): a scoping review
Source: Front Psychol. 2026 May 29;17:1797689. doi: 10.3389/fpsyg.2026.1797689 (PMC13259720; doi:10.3389/fpsyg.2026.1797689)
Supplement: Supplementary file 6 [file Table_6.xlsx]

## Sheet: Feuille 1
Supplementary material S6. Informations about the articles included
Table S6. Methodological structure and dimensional mapping of included studies - Full version (N = 75)
Author, year	Study design			Design subtype		Measure type		Mapping of psychological dimensions studied
	Observational	Interventional	Experimental	Longi -tudinal	Cross -sectional	Questionnaire	Interview	Cognitions (1)	Emotions and affective reactions (2)	Assessment of consequences and risk perception (3)	Motivation, norms, and values (4)	Perceived or organizational constraints (5)	Behaviors and practices observed (6)	Extracted results for each article	Dimension categorization (CGC)	Dimension categorization (MC)
%a	38.66%	14.66%	54.66%	8.00%	94.66%	92.00%	17.33%	62.66%	84.00%	16.00%	8.00%	0.00%	22.66%
Alharbi et al., 2023	Yb (pc. 6 to 7)	Nd	N	N	Y (p. 3)	Y (p. 3)	N	Y (p.5)	N	N	N	N	N	According to road users opinion, the performance of urban street-lighting system is mainly affected by the positioning of electronic display panels, glare from oncoming vehicles and poor lighting quality in adverse weather conditions (Alharbi et al., 2023).	Df1	D1
Atici et al., 2011	N	N	Y (p. 790 to 791, with itinerary)	N	Y (p. 790 to 791)	Y (p. 791, with repeated measures)	N	N	Y (p.791)	N	N	N	N	A progressively increasing brightness pattern is perceived safer under static street lighting, whereas under dynamic lighting conditions, individuals prefer a triangular distribution (the nearest lamppost providing the most intense light) (Atici et al., 2011).	D3	D3
Beaudet et al., 2022	N	N	Y (p.6)	N	Y (p.6)	Y (p 6)	N	Y (p.6)	Y (p.13)	Y (p.13)	Y (p.6)	N	Y (p.6)	R1e: Citizens may support changes in public lighting if it's for energy savings and environmental purposes (Beaudet et al., 2022). R2: Citizens are open to changes in favor of more sustainable public lighting (Beaudet et al., 2022). R3: Higher population density is associated with lower acceptability of lighting policies (Beaudet et al., 2022). R4: The vast majority of citizens support measures t…	R1: D4 R2: D4 R3: D4 R4: D4 R5: D4 R6: D3; D4 R7: D3; D4	R1: D4 R2: D4 R3: D4 R4: D4 R5: D4 R6: D3; D4 R7: D3; D4
Boomsma & Steg, 2014a	N	N	Y (p. 24)	N	Y (p. 24 to 25)	Y (p. 25 to 26, with repeated measures)	N	N	Y (p.24 and 26)	N	Y (p.24 and 26)	N	N	Value-consistent information about the environmental benefits of reduced street lighting can increase the acceptability of the policy measure (Boomsma & Steg, 2014a).	D4	D4
Boomsma & Steg, 2014b	N	N	Y (p. 198 to 199)	N	Y (p. 199)	Y (p. 199 to p. 201, with repeated measures)	N	N	Y (p.201)	N	Y (p.201)	N	N	R1 : Environments that are poorly lit and pose a greater risk of becoming trapped are perceived as less safe, especially by women (Boomsma & Steg, 2014b). R2: Poorly lit environments with a higher risk of becoming trapped are perceived equally by men and women as less acceptable (Boomsma & Steg, 2014b). R3: The feeling of security influences the acceptability of lighting levels (Boomsma & Steg, 2…	R1: D3 R2: D4 R3: D3; D4	R1: D3 R2: D4 R3: D3; D4
Bordel et al., 2025	Y (p. 4)	N	N	N	Y (p. 4 to 5)	Y (p. 4 to 5)	N	Y (p.5)	N	N	N	N	N	R1: Scientific knowledge influences attitudes toward outdoor ALAN impacts (Bordel et al., 2025). R2: Attitudes toward lighting measures and impacts of outdoor ALAN influence policy support (Bordel et al., 2025). R3: Individuals who recognize the negative impacts of ALAN are more likely to accept measures to reduce it (Bordel et al., 2025). R4: Individuals who mainly perceive the positive impacts …	R1: D1 R2: D4 R3: D4 R4: D4	R1: D1 R2: D4 R3: D4 R4: D4
Bozorg et al., 2016	N	N	Y (p. 147, with itinerary)	N	Y (p.147)	Y (p. 144, with repeated measures)	N	Y (p.144)	N	N	N	N	N	R1: Road lighting alone cannot guarantee target visibility (Bozorg et al., 2016). R2: In the event of glare, the level of road lighting has no effect on drivers visibility (Bozorg et al., 2016). R3: Visibility supported by roadlighting and vehicle headlights is influenced by glare from oncoming traffic (Bozorg et al., 2016). R4: Drivers’ target visibility is influenced by its position relative to…	R1: D2 R2: D2 R3: D2 R4: D2 R5: D2	R1: D2 R2: D2 R3: D2 R4: D2 R5: D2
Bullough et al., 2008	N	N	Y (p. 228)	N	Y (p. 227 to 232)	Y (p. 227 to 228 and p. 230 to 232)	N	N	Y (p.227)	N	N	N	N	Discomfort glare is affected by light source, ambient and surrounding illuminances levels (Bullough et al., 2008).	D2	D2
Burattini et al., 2024	Y (p. 58 to 59, with itinerary)	N	N	N	Y (p. 58 to 59)	Y (p. 59, with repeated measures)	N	Y (p.59)	Y (p.59)	N	N	N	N	R1: Luminance influences the visibility of urban and pedestrian areas (Burattini et al., 2024). R2: Pedestrian walking comfort is influenced by the overall luminance of pavements, lateral walls, and other pedestrians (Burattini et al., 2024).	R1: D2 R2: D2	R1: D2 R2: D2
Cafuta, 2021	N	N	Y (p. 10 to 12)	N	Y (p. 11 to 12)	Y (p. 10, with repeated measures)	N	Y (p.11)	Y (p.11)	N	N	N	Y (p.11)	R1: Artificial lighting in urban spaces is perceived as high quality when daytime and night-time perceptions and uses of the space are very similar (Cafuta, 2021). R2: Overall perception is affected by artificial night-time lighting (Cafuta, 2021).	R1: D1 R2: D1	R1: D1 R2: D1
Cafuta, 2024	N	N	Y (p. 3 to 4 and p. 8)	N	Y (p. 9)	Y (p. 4 , p. 9, p.11 to 12, p.14 to 16, with repeated measures)	N	Y (Table S2)	Y (Table S2)	N	N	N	Y (Table S2)	The sustainability of street lighting is linked to psychological and aesthetic-functional factors (Cafuta, 2024).	D1	D1
Castilla et al., 2024	Y (p. 7 to 8)	N	N	N	Y (p. 7 to 8)	Y (p. 5 and p. 7 to 8)	N	Y (File S1)	Y (File S1)	N	N	N	Y (File S1)	R1: To be perceived as energy-efficient and environmentally friendly, street lighting must evoke a sense of innovation (Castilla et al., 2024). R2: The sensations generated by street lighting must be consistent with the nature of urban social activities in these spaces (Castilla et al., 2024).	R1: D1 R2: D2	R1: D1 R2: D2
Chen et al., 2024	N	N	Y (p. 2)	N	Y (p. 13)	Y (p. 13, with repeated measures)	N	N	Y (p.14)	N	N	N	Y (p.14)	R1: Driver alertness is influenced by interactions between CCT and illuminance, and CCT and task type (Chen et al., 2024). R2: A light intensity of 30 lx and a correlated colour temperature between 4000 and 5000 K improve driver alertness (Chen et al., 2024).	R1: D2 R2: D2	R1: D2 R2: D2
Coogan et al., 2020	Y (p. 2)	N	N	N	Y (p. 2)	Y (p. 2)	N	Y (p.2)	N	N	N	N	N	R1: Perceptions of light pollution (its presence and impacts) differ between rural and urban areas (Coogan et al., 2020). R2: Older respondents are more likely to report the effects associated with light (e.g. wildlife behaviour) (Coogan et al., 2020).	R1: D1 R2: D1	R1: D1 R2: D1
Cortés & Morales, 2016	N	N	Y (p. 2)	N	Y (p. 2)	Y (p. 2)	N	N	Y (p.3)	N	N	N	N	R1: Urban lighting influences emotions (Cortés & Morales, 2016). R2: Images with clear visual information of the urban space evoked more positive emotions, and vice versa (Cortés & Morales, 2016). R3: The experience of certain emotions under urban lighting (pleasant surprise; inspiration; unpleasant surprise; contempt; disappointment) depends on the cultural context, unlike others (uncertainty, f…	R1: D2 R2: D2 R3: D2	R1: D2 R2: D2 R3: D2
Davidovic et al., 2018	Y (p. 7, with itinerary)	N	N	N	Y (p. 7)	Y (p. 5, with repeated measures)	N	Y (p.6)	N	N	N	N	N	Individuals prefer warm white LED (3000 K) over neutral white (4000 K) (Davidovic et al., 2018).	D2	D2
Davidovic et al., 2019	N	Y (p. 2, with itinerary)	Y (p. 8, with itinerary)	N	Y (p. 7 to 8)	Y (p. 6, with repeated measures)	N	Y (p.6)	Y (p.6)	N	N	N	N	R1: 3000K LEDs are preferred to 4000K LEDs for their light intensity, color (Davidovic et al., 2019). R2: 3000K LEDS vs. 4000K LEDs are less glaring (Davidovic et al., 2019). R3: 3000K LEDs are preferred to 4000K LEDs for detection of small dark obstacles and visibility (Davidovic et al., 2019). R4: 4000K LEDs are preferred to 3000K LEDs for distinguishing pedestrians and detecting small light-co…	R1: D2 R2: D2 R3: D2 R4: D2	R1: D2 R2: D2 R3: D2 R4: D2
De Oliveira Grando & Ghisi, 2020	N	Y (p. 2, with itinerary)	N	N	Y (p. 5)	Y (p. 4)	Y (p. 4)	N	Y (p.4)	N	Y (p.4)	N	Y (p.4)	R1: S/P lamps provide better visibility (De Oliveira Grando & Ghisi, 2021). R2: LED lamps are perceived as safer (De Oliveira Grando & Ghisi, 2021). R3: LED lamps, and lamps with a high S/P ratio are more accepted (De Oliveira Grando & Ghisi, 2021). R4: LED lamps provided better spatial orientation (De Oliveira Grando & Ghisi, 2021).	R1: D2 R2: D3 R3: D4 R4: D6	R1: D2 R2: D3 R3: D4 R4: D6
den Ouden et al., 2012	N	N	Y (p. 2)	N	Y (p. 2)	Y (p. 2, with repeated measures)	N	Y (p.2)	Y (p.2)	N	N	N	N	R1: Individuals perceive a low light level with a high color rendering in the same way as a high light level with a low color rendering (den Ouden et al., 2012). R2: Individuals preferred high light levels (den Ouden et al., 2012)	R1: D2 R2: D2	R1: D2 R2: D2
Djokic et al., 2017	N	N	Y (p. 7, with itinerary)	N	Y (p. 7 to 8)	Y (p. 5 to 6, with repeated measures)	N	Y (p.5 to 6)	Y (p.5 to 6)	N	N	N	N	In normal regime, LED lights are preferred by drivers, whereas in mesopic regime high-pressure sodium lamps are preferred (Djokic et al., 2017).	D2	D2
Ferguson & Stevens, 1956	N	For Study 2: Y (p. 235 to 236)	For Study 1: Y (p. 227 to 232) For Study 2: Y (p. 238 to 239)	For Study 2: Y (p. 238 to 239)	For Study 1: Y (p. 229)	For Study 2: Y (p. 238, with repeated measures)	N	Y (p.238)	Y (p.229 and 238)	N	N	N	N	Sodium lighting vs. mercury street lighting are less glaring (Ferguson & Stevens, 1956).	D2	D2
Fotios et al., 2015	N	N	Y (p. 247)	N	Y (p.249)	N	N	N	Y (p.246)	N	N	N	N	Judgements of others’ intentions (based on facial recognition, body posture and gaze direction) are improved under higher luminance levels and with larger target sizes (Fotios et al., 2015).	D2	D2
Fotios et al., 2017	N	N	Y (p. 247)	N	Y (p.249)	N	N	N	Y (p.246)	N	N	N	N	Emotion recognition from facial expression is not influenced by lamp spd or image colour (Fotios et al., 2017).	D2	D2
Fristrup et al., 2024	N	Y (p. 9)	N	N	Y (p. 10)	Y (p. 10)	N	Y (p.5)	Y (p.5)	N	N	N	Y (p.5)	R1: Red lighting is perceived as more protective of the environment (Fristrup et al., 2024). R2: Red colour is perceived as safer, more comfortable (Fristrup et al., 2024).	R1: D1 R2: D2; D3	R1: D1 R2: D2; D3
Girard et al., 2021	N	N	Y (p. 8 to 9)	N	Y (p. 8 to 9)	Y (p. 9, with repeated measures)	N	N	Y (p.8)	N	N	N	N	Under identical lighting conditions, discomfort from glare varies from one individual to another (Girard et al., 2021).	D2	D2
Hamoodh et al., 2022	N	N	Y (p. 647 to 648)	N	Y (p. 647 to 648)	Y (p. 648, with repeated measures)	N	N	Y (p.648)	N	N	N	N	The face is a better visual clue than the hands in determining the intentions of other pedestrians at night under urban lighting (Hamoodh et al., 2023).	D2	D2
Hao et al., 2022	N	N	Y (p. 5)	N	Y (p. 5)	Y (p. 5, with repeated measures)	N	Y (p.5)	Y (p.5)	N	N	N	N	R1: Overall perception is affected by the color temperature of urban street lighting, and also by the interaction between Correlated Colour Temperature, illuminance and ambient temperature (Hao et al., 2022). R2: Participants’ light colour preference is strongly related to comfort and overall evaluation (Hao et al., 2022). R3: High ambient temperatures are associated with a preference for street …	R1: D1 R2: D1; D2 R3: D2	R1: D1 R2: D1; D2 R3: D2
Hickcox et al., 2012	N	N	Y (p. 3 to 4)	N	Y (p. 3 to 4)	Y (p. 3, with repeated measures)	N	N	Y (p.3)	N	N	N	N	White or yellow luminous backgrounds vs. blue luminous backgrounds are less glaring (Hickcox et al., 2012).	D2	D2
Himschoot et al., 2024	N	Y (p. 3, with itinerary)	Y (p. 3, with itinerary)	N	Y (p. 3 to 4)	Y (p. 3)	N	Y (p.3)	Y (p.3)	N	N	N	Y (p.4)	R1: Feeling of safety are more strongly associated with light level or intensity than light colour (Himschoot et al., 2024). R2: Warm white light and high illuminance levels (over amber light and low lux) enhance the feeling of safety (Himschoot et al., 2024). R3: Individuals who feel a greater sense of security, regardless of the type of lighting, are more likely to report a pleasant experience,…	R1: D3 R2: D3 R3: D3	R1: D3 R2: D3 R3: D3
Huang et al., 2024	Y (p. 4 to 5, with itinerary)	N	N	N	Y (p. 4 to 5)	Y (p. 5 to 6)	N	Y (p.6)	Y (p.6)	N	N	N	N	R1: Circadian lightscape perception is influenced by the quantity and composition of outdoor spaces, vegetation, small-scale landscape design, and public services (Huang et al., 2024) R2: At night, sensory modalities have little influence on individuals’ perception of illuminated environments, except for vision, whereas during the daytime, perception is mostly influenced by sound (Huang et al., 2…	R1: D1 R2: D2 R3: D2 R4: D6 R6: D6	R1: D1 R2: D2 R3: D2 R4: D6 R6: D6
Ingi et al., 2025	Y (p. 6, with presence of itinerary)	N	N	N	Y (p.7 to 8)	Y (p. 6)	N	Y (p.6)	Y (p.6)	N	N	N	N	R1: The presence of lighting reinforces reassurance (Ingi et al., 2025). R2: Perceived lighting parameters (e.g. perceived overall quality, brightness) are associated with reassurance: lighting parameters are evaluated more positively in areas perceived as safe (Ingi et al., 2025).	R1: D3 R2: D3 R3: D1; D3	R1: D3 R2: D3 R3: D1; D3
Jayaratne et al., 2022	Y (p. 8)	N	N	N	Y (p. 8)	Y (p. 7 to 8)	Y (p. 7 to 8)	Y (p.10)	N	N	N	N	N	R1: Customer choices in artificial lighting are affected by cost, size, limited LED knowledge, low involvement of governing bodies, and individual perceptions of the technology (Jayaratne et al., 2022). R2: Acceptance of LED solutions was lower than that of other lighting options among customers (Jayaratne et al., 2022).	R1: D1 R2: D4	R1: D1 R2: D4
Juntunen et al., 2015	N	Y (p. 3 and p.8, with itinerary)	N	N	Y (p. 8)	Y (p. 8)	N	Y (p.8)	Y (p.8)	N	N	N	N	Individuals preferred the energy-efficient street lamp designed (vs. commercial luminaires; Juntunen et al., 2015)	D2	D2
Kim & Noh, 2018	Y (p. 1136 to 1137, with itinerary)	N	N	N	Y (p. 1136 to 1137)	Y (p. 1137 to 1139, with repeated measures)	N	Y (p.1138 to 1139)	Y (p.1138 to 1139)	N	N	N	N	R1: Spaces with high perceived adequacy of illumination are evaluated more positively in terms of pleasantness, liveliness, suitability of space (Kim & Noh, 2018). R2: Individuals’ night-time experiences (sensations, spatial perception, perceived suitability of lighting) in uncontrolled environments do not appear to be improved by brighter lighting (Kim & Noh, 2018) R3: Facial recognition is supp…	R1: D1 R2: D2 R3: D2 R4: D1; D2 R5: D1	R1: D1 R2: D2 R3: D2 R4: D1; D2 R5: D1
Knight, 2010	N	Y (p. 315 to 317)	N	Y (p. 318)	Y (p. 318)	Y (p. 319 to 320, with repeated measures)	Y (p. 318)	Y (p.318 to 320)	Y (p.318 to 320)	N	N	N	N	R1: White light (vs. yellow light) are more comfortable (Knight, 2010). R2: White light is perceived as brighter (Knight, 2010) R3: White light (over yellow light) are perceived as safer (Knight, 2010).	R1: D2 R2: D2 R3: D3	R1: D2 R2: D2 R3: D3
Lanini-Maggi, 2024	N	N	Y (p. 5)	N	Y (p. 5 to 6)	Y (p. 5, with repeated measures)	N	N	Y (p.7 to 8)	N	N	N	N	R1: Women felt less relaxed than men after the night-time walks under white street lights, with or without blue luminescent pavement on the paths (Lanini-Maggi et al., 2024). R2: No difference was found between the emotional states of people walking at night under standard white street lighting and those walking on blue self-luminous pavement (Lanini-Maggi et al., 2024).	R1: D2 R2: D2	R1: D2 R2: D2
Li et al., 2024	Y (p. 6 to 7, with itinerary)	N	N	N	Y (p. 6 to 7)	Y (p. 5)	Y (p. 7)	Y (p.5 to 6)	Y (p.6)	N	N	N	N	R1: Overall lightscape perception is affected by temporal and spatial factors (Li et al., 2024). R2: Lightscape perception is influenced by perceived intensity and preference for lightscape types (Li et al., 2024). R3: In green spaces, the association between lightscape sources (meteorological, architectural, traffic) and the evaluation of emotional aspects is stronger (Li et al., 2024).	R1: D1 R2: D1 R3: D2	R1: D1 R2: D1 R3: D2
Liu et al., 2020	Y (p. 2 to 3)	N	N	N	Y (p. 3)	Y (p. 2)	Y (p. 2)	N	N	N	N	N	Y (p.2 to 3)	R1: A driver's speed in an environment dimly lit by street lighting is positively associated with their speed choices in similar conditions but without streetlights (Liu et al., 2020). R2: When light is dim and street lighting is absent, technical driving skills tend to increase speed choices, while the ability to perceive risk tends to reduce it (Liu et al., 2020). R3: Speed behaviour is associa…	R1: D6 R2: D6 R3: D6 R4: D6 R5: D6 R6: D6 R7: D6	R1: D6 R2: D6 R3: D6 R4: D6 R5: D6 R6: D6 R7: D6
Liu et al., 2021	Y (p. 3)	N	N	N	Y (p. 3)	Y (p. 3)	N	N	N	Y (p.3)	N	N	Y (p.3)	R1: Significant differences were observed in errors, lapses, risk perception of drivers behaviors between conditions with and without streetlighting (Liu et al., 2021). R2: The adoption of risky driving behaviour in low-light conditions is lower among elderly and experienced drivers (Liu et al., 2021).	R1: D6 R2: D6	R1: D6 R2: D6
Liu et al., 2022	Y (p. 8 to 9, with itinerary)	N	N	N	Y (p. 8 to 9)	Y (p. 8 to 9, with repeated measures)	N	Y (p.8 to 9)	Y (p.9)	N	N	N	N	R1: Lighting quality is perceived as satisfactory at light levels of 25–35 lx and colour temperature of 4000 K–5500 K (Liu et al., 2022). R2: Individuals feel safer under a warm and uniform lighting, with an illumination levels between 5 and 17lx (Liu et al., 2022). R3: In conditions of low or high light levels, the perceived quality of lighting depends mainly on illuminance and uniformity (Liu e…	R1: D2 R2: D3 R3: D1 R4: D1; D2	R1: D2 R2: D3 R3: D1 R4: D1; D2
Madvari et al., 2023	N	N	Y (p. 3 to 4)	N	Y (p. 2)	Y (p. 4)	Y (p. 3)	N	Y (p.4)	N	N	N	N	R1: Lighting interventions can increase alertness and reduce driver fatigue and mental workload (Madvari et al., 2023). R2: Car drivers' mood improves as illuminance rises. (Madvari et al., 2023). R3: The level of disability glare is associated with the mood (Madvari et al., 2023).	R1: D2 R2: D2 R3: D2	R1: D2 R2: D2 R3: D2
Mao & Fotios, 2024	N	N	Y (p. 255 to 257)	N	Y (p. 255 to 257)	N	N	N	Y (p.255)	N	N	N	N	R1: Difficulties in emotion identification in 3/4 view are not offset by higher luminance (Mao & Fotios, 2024). R2: Emotion recognition of other intentions is easier in full-face view than in 3/4 view under road lighting (Mao & Fotios, 2024).	R1: D2 R2: D2	R1: D2 R2: D2
Markvica, 2019	N	Y (p. 34, with itinerary)	N	N	Y (p. 36)	Y (p. 35 to 36)	Y (p. 35)	Y (p.35 to 36)	Y (p.35 to 36)	N	N	N	Y (p.35)	R1: LED street lighting (Markvica et al., 2019) are more comfortable. R2: Neither the type of luminaire (i.e., fluorescent tube luminaires, commercial LEDs, or optimized LEDs) nor the color rendering of warm white LEDs has any effect on pedestrian behaviour (Markvica et al., 2019).	R1: D2 R2 : D6	R1: D2 R2 : D6
Masullo et al., 2022	N	N	Y (p. 3)	N	Y (p. 5)	Y (p. 5, with repeated measures)	N	N	Y (p.4 to 5)	N	N	N	N	R1: High intensity cool light make people feel more nervous (Masullo et al., 2022). R2: Warm light induces more fatigue and less motivation to explore the park (Masullo et al., 2022). R3: An individual’s mood predicts park lighting effect on them (Masullo et al., 2022). R4: Low or medium illuminance combined with an intermediate colour temperature has a positive effect on individuals' emotions (M…	R1: D2 R2: D2 R3: D2 R4: D2 R5: D2	R1: D2 R2: D2 R3: D2 R4: D2 R5: D2
Meneses et al., 2016	N	N	Y (p. 1 to 2)	Y (p. 1)	N	N	Y (p. 2, with repeated measures)	Y (p.1)	N	N	Y (p.1)	N	N	R1: Citizens have positive beliefs about public street lighting (Meneses et al., 2016). R2: Citizens are aware of environmental issues (Meneses et al., 2016). R3: White light allows better visibility and sharpness of objects and people (Meneses et al., 2016). R4: Citizens consider public street lighting very important (Meneses et al., 2016). R5: The vast majority of citizens support measures to r…	R1: D1 R2: D1 R3: D2 R4: D4 R5: D4 R6: D4 R7: D2 R8: D4 R9: D4 R10: D4 R11: D3; D4	R1: D1 R2: D1 R3: D2 R4: D4 R5: D4 R6: D4 R7: D2 R8: D4 R9: D4 R10: D4 R11: D3; D4
Messa et al., 2025	Y (p. 4 to 5)	N	N	N	Y (p. 5)	Y (p. 5)	N	Y (p.5)	Y (p.5)	Y (p.5)	N	N	N	Public lighting shapes the relationship between the built environment and perceived safety (Messa et al., 2025).	D3	D3
Nikunen et al., 2014	Y (p. 315, with itinerary)	N	N	N	Y (p. 315 to 316)	Y (p. 313)	N	Y (p.313 to 315)	Y (p.313 to 315)	N	N	N	N	R1: Perceived restorativeness is associated with the perceived pleasantness of a lighting environment (Nikunen et al., 2014). R2: The perceived safety produced by the lighting appears to be an important factor in psychological and attention restoration (Nikunen et al., 2014). R3: Significant glare is associated with a perception of a less restorative environment (Nikunen et al., 2014).	R1: D1; D2 R2: D1; D3 R3: D1; D2	R1: D1; D2 R2: D1; D3 R3: D1; D2
Orejon-Sanchez, 2021	Y (p. 12)	N	N	N	Y (p. 12)	Y (p. 12 to 14)	N	Y (p.14)	N	Y (p.14)	Y (p.14)	N	N	The use of photovoltaic in urban lighting is perceived as sustainable, but power outages caused by insufficient energy generation are perceived as problematic (47%) (Orejon-Sanchez et al., 2021).	D1	D1
Painter & Farrington, 2001	N	Y (p. 269)	Y (p. 270)	N	Y (p. 271)	N	Y (p. 270, with repeated measures)	N	Y (p.276, 278)	Y (p.269, 271, 276, 278)	N	N	N	R1: Improving street lighting reduces self-reported youth delinquency (Painter & Farrington, 2001). R2: Improvements in street lighting are linked to a reduction in the fear of crime (Painter & Farrington, 2001).	R1: D3 R2: D3	R1: D3 R2: D3
Park & Garcia, 2019	Y (p. 3 to 5)	N	N	N	Y (p. 3 to 5)	Y (p. 3 to 5, with repeated measures)	N	N	Y (p.5)	N	N	N	Y (p.4 to 5)	R1: 89.40% of individuals walk less than 30 minutes per week after dark (Park & Garcia, 2019). R2: Adequate street lighting plays an important role in improving pedestrians’ sense of safety (Park & Garcia, 2019).	R1: D6 R2: D3	R1: D6 R2: D3
Patching et al., 2017	Y (p. 7, with itinerary)	N	N	N	Y (p. 7)	Y (p. 7, with repeated measures)	N	Y (p.7)	Y (p.7)	N	N	N	N	Cold white lighting LED (3912K, high S/P) located in a green area was perceived as the most comfortable, pleasant during random walking (Patching et al., 2017).	D2	D2
Peña-García et al., 2024	Y (p. 3 to 4)	N	N	N	Y (p. 3 to 4)	Y (p. 3 to 4)	N	N	Y (p.3 to 4)	N	N	N	N	Regarding lighting change, the human factor (fear of crime and assaults) is prioritized over the physical aspects of lighting (Peña-García et al., 2024)	D3	D3
Pihlajaniemi et al., 2023	N	Y (p. 1886, with itinerary)	Y (p. 1886, with itinerary)	Y (p. 1885 to 1888)	N	Y (p. 1885 to 1888, with repeated measures)	Y (p. 1885 and p. 1887 to 1888, with repeated measures)	Y (p.1887 and 1891)	Y (p.1887 and 1891)	N	N	N	N	R1: Presence-sensitive lighting provides a better visibility (Pihlajaniemi et al., 2023). R2: Presence-sensitive lighting and conventional lighting offers the same driving experience (pleasantness, uniformity, glare) (Pihlajaniemi et al., 2023). R3: Individuals prefered presence sensitive lighting as a permanent solution (Pihlajaniemi et al., 2023).	R1: D2 R2: D6 R3: D2	R1: D2 R2: D6 R3: D2
Portnov et al., 2020	Y (p. 3, with itinerary)	N	N	N	Y (p. 3)	Y (p. 3)	N	Y (p.3)	Y (p.3)	N	N	N	N	R1: Feeling of safety is affected by locational, socio-demographic, temporal and environmental factors (Portnov et al., 2020). R2: Higher illumination levels and warm lighting (compared to cooler light) increase FOS (Portnov et al., 2020).	R1: D3 R2: D3	R1: D3 R2: D3
Portnov et al., 2022	Y (p. 6 to 9, with presence of itinerary)	N	N	Y (p. 9)	N	Y (p. 8, with repeated measures)	N	Y (p.8)	Y (p.8)	N	N	N	N	The relationship between pedestrians’ reassurance and illuminance depends on illuminance levels (Portnov et al., 2022).	D3	D3
Rahm & Johansson, 2018	N	N	Y (p. 9)	N	Y (p. 9 to 11)	Y (p. 9, with repeated measures)	N	Y (p.9)	Y (p.9)	N	N	N	Y (p.9)	R1: LED lighting application (3810K; 1.48 S/P) was judged as the least comfortable (Rahm & Johansson, 2018). R2: LED lighting application (3810K; 1.48 S/P) was associated with better performance on visual tasks (e.g. facial recognition, sign reading, obstacle detection) (Rahm & Johansson, 2018). R3: Pedestrians’ arousal evaluations were higher for the LED lighting application (3810K; 1.48 S/P) th…	R1: D2 R2: D2 R3: D2 R4: D1 R5: D1	R1: D2 R2: D2 R3: D2 R4: D1 R5: D1
Rahm & Johansson, 2021	N	N	Y (p. 7, with itinerary)	N	Y (p. 7)	Y (p. 6)	N	Y (p.6 to 7)	Y (p.6)	N	N	N	Y (p.7)	R1: The identification of facial expressions, body posture, and traffic signs is facilitated by high luminance and uniformity and larger targets (Rahm & Johansson, 2021). R2: Pedestrians performed better at identifying facial expressions and reading road signs at longer distances under higher illuminance and more uniform light distribution (Rahm & Johansson, 2021). R3: Neither the type of luminai…	R1: D2 R2: D2 R3: D6	R1: D2 R2: D2 R3: D6
Rakonjac et al., 2022	Y (p. 6)	N	N	N	Y (p. 7 to 8)	Y (p. 6 to 8)	N	Y (p.6)	Y (p.6)	N	N	N	Y (p.6)	R1: Lighting design affects overall open public space usage during nighttime (duration, frequency, activities, individuals’ spatial distribution) (Rakonjac et al., 2022). R2: Lighting design influences users' comfort (Rakonjac et al., 2022). R3: Lighting design influences users sense of safety (Rakonjac et al., 2022).	R1: D6 R2: D2 R3: D3	R1: D6 R2: D2 R3: D3
Rea et al., 2017	Y (p. 4 to 5, with itinerary)	N	N	N	Y (p. 4 to 5)	Y (p. 4 to 5, with repeated measures)	N	Y (p.4 to 5)	Y (p.4 to 5)	N	N	N	N	Parking lot lighting with lower power density was rated more positively in terms of lighting perceptual aspects, including both glare and perceived safety (Rea et al., 2017).	D2; D3	D2; D3
Saad et al., 2020	Y (p. 3, with itinerary)	N	N	N	Y (p. 3)	Y (p. 3)	N	Y (p.4)	Y (p.4)	N	N	N	N	R1: Warmer and more uniform street lighting can reduce energy consumption while maintaining an adequate level of safety (Saad et al., 2021) R2: Individuals feel less safe when the light is blue (Saad et al., 2021).	R1: D3 R2: D3	R1: D3 R2: D3
Shahar et al., 2016	N	N	Y (p. 4 to 5)	N	Y (p. 8)	Y (p. 8, with repeated measures)	N	N	Y (p.12)	N	N	N	Y (p.8 to 12)	Individuals feel safer, more in control and comfortable under illuminated conditions (Shahar et al., 2018).	D2; D3	D2; D3
Sim et al., 2017	N	N	Y (p. 10)	N	Y (p. 8 to 11)	Y (p. 9, with repeated measures)	N	N	Y (p.9)	N	N	N	N	Discomfort glare due to light trespass through the window varied little between sitting and lying positions, whether oriented perpendicular or parallel to the window (Sim et al., 2017).	D2	D2
Son et al., 2024	N	N	Y (p. 3)	N	Y (p. 5 to 8)	Y (p. 3, with repeated measures)	N	N	N	Y (p.7)	N	N	Y (p.7)	Fear of crime is influenced by natural light, streetlamps and interior building lighting (Son et al., 2024).	D3	D3
Svechkina et al., 2020	N	N	Y (p. 3, with itinerary)	N	Y (p. 8 to 9)	Y (p. 8 to 9, with repeated measures)	N	Y (p.8 to 9)	Y (p.8 to 9)	N	N	N	N	R1: People feel safe at a lighting threshold of 5 to 10 lx, with no improvement beyond that (Svechkina, Trop & Portnov, 2020). R2: The level of lighting needed for citizens to feel safe differs from city to city (Svechkina et al., 2020).	R1: D3 R2: D3	R1: D3 R2: D3
Tural & Yener, 2005	N	N	Y (p. 777 to 778)	N	Y (p. 778)	N	Y (p. 777 to 778, with repeated measures)	Y (p.778)	N	N	N	N	N	Downlighting is preferred to uplighting for monuments (Tural & Yener, 2006).	D2	D2
Uttley et al., 2024	N	N	Y (p. 471 to 472, with itinerary)	N	Y (p. 473)	Y (p. 471, with repeated measures)	N	Y (p.480)	Y (p.470, 480)	Y (p.480)	N	N	N	Pedestrian reassurance under road lighting is not affected by the time of the day (Uttley et al., 2024).	D3	D3
Viliūnas et al., 2014	N	N	Y (p. 423 to 424)	N	Y (p. 423 to 424)	Y (p. 423 to 426, with repeated measures)	N	Y (p.425 to 426)	Y (p.425 to 426)	Y (p.426)	N	N	N	The assessment of intelligent lighting installation is influenced by subjective well-being and physical attributes of the environment (Viliūnas et al., 2014).	D2	D2
Vrij & Winkel, 1991	For Study 1: Y (p. 207 to 208)	For Study 2: Y (p. 210)	N	N	Y (p. 207 to 208 and p. 210 to 212)	Y (p. 208 and p. 211)	N	N	Y (p.208 to 211)	Y (p.211)	N	N	N	R1: Improving street lighting reduces fear of crime, risk of victimization and increases the expectation of help from passers-by (Vrij & Winkel, 1991). R2: Quiet, deserted and low lighted places are perceived as unsafe (Vrij & Winkel, 1991).	R1: D3 R2: D3	R1: D3 R2: D3
Wang et al., 2025	N	N	Y (p. 5)	N	Y (p. 11 to 12)	Y (p. 11, with repeated measures)	N	N	Y (p.11 to 12)	Y (p.12)	N	N	N	R1: Individuals’ reassurance can be enhanced by a dynamic tracking lighting mode (Wang et al., 2025). R2: Pedestrians’ ability to recognize other people in poorly lit conditions is enhanced by dynamic public lighting (Wang et al., 2025).	R1: D3 R2: D2	R1: D3 R2: D2
Wei et al., 2022	Y (p. 10, with itinerary)	N	N	N	Y (p. 10)	Y (p. 10, with repeated measures)	N	Y (p.10)	Y (p.10)	N	N	N	N	R1: Areas with intense light (Wei et al., 2022) are more comfortable. R2: When light intensity is high, individuals are more attentive to the safety provided by the lighitng (Wei et al., 2022). R3: When light intensity is high, individuals are more attentive to the comfort provided by the lighting (Wei et al., 2022). R4: Glare perception is stronger in spaces with low light intensity or a high pr…	R1: D2 R2: D3 R3: D2 R4: D2	R1: D2 R2: D3 R3: D2 R4: D2
Wei, Bizjak & Kobav, 2025	N	N	Y (p. 265)	Y (p. 268 to 269)	N	Y (p. 268, with repeated measures)	N	N	Y (p.268)	Y (p.268)	N	N	N	Minimum illuminance is the lighting parameter that best predicts pedestrian reassurance (Wei, Bizjak & Kobav, 2025).	D3	D3
Wei, Bizjak, Svetina & Kobav, 2025	N	N	Y (p. 2)	N	Y (p. 3)	Y (p. 3, with repeated measures)	N	Y (p.3)	Y (p.3)	N	N	N	N	High luminaires with high illuminance uniformity (Wei, Bizjak, Svetina & Kobav, 2025) are perceived as safer, more comfortable.	D2; D3	D2; D3
Wrigley-Asante, 2019	Y (p. 6)	N	N	N	Y (p. 7 and p. 9 to 10)	Y (p. 7)	Y (p. 9 to 10)	N	Y (p.7, 10)	Y (p.8)	N	N	N	R1: Women feel more unsafe when walking alone at night (Wrigley-Asante, 2019). R2: Street lighting availability influences individuals' feeling of safety (Wrigley-Asante, 2019).	R1: D3 R2: D3	R1: D3 R2: D3
Zeng et al., 2025	N	N	Y (p. 7, with itinerary)	N	Y (p. 7 to 8)	Y (p. 7, with repeated measures)	Y (p. 8 and p. 11, with repeated measures)	Y (p.11)	Y (p.7, 11)	N	N	N	N	Perceived restorativeness depends more on well-designed landscapes than street lighting alone (Zeng et al., 2025).	D1	D1
Zhao et al., 2023	Y (p. 3)	N	N	N	Y (p. 3)	Y (p. 5, with repeated measures)	N	Y (p.5)	Y (p.5)	N	N	N	N	R1: Aesthetic preferences, perceived interest, and attractiveness of urban green spaces under moonlight and artificial light are similar (Zhao et al., 2023). R2: Individuals feel safer under artificial light conditions than under moonlight (Zhao et al., 2023). R3: Individuals are more willing to visit urban green spaces under artificial light than under moonlight (Zhao et al., 2023). R4: Individu…	R1: D1 R2: D3 R3: D6 R4: D2 R5: D2 R6: D2	R1: D1 R2: D3 R3: D6 R4: D2 R5: D2 R6: D2
Note.aPercentage of completion for the methodological criteria for each component, determined by the ratio between the number of studies meeting the criterion and the total number of studies for that dimension. bThe criterion is identified, either explicitly stated or reasonably inferred from the content of the article. c“p.” represents the page of the article where the criterion is mentioned. dT…
